# Supplementary material for: Euthanasia in advanced dementia: an empirical study of the decision-making process based on advance directives
Source: Age Ageing. 2026 Jun 22;55(6):afag170. doi: 10.1093/ageing/afag170 (PMC13284701; doi:10.1093/ageing/afag170)
Supplement: Supplementary_materials_afag170 [file supplementary_materials_afag170.zip]

Archive with 2 entries (2 files):
- Supplementary_materials_afag170.docx
- aa-26-0066-File003.pdf
